# Supplementary material for: Bacterial and Fungal Community Responses to Long-Term Salinity Gradients in Natural Soils of Kazakhstan
Source: Microorganisms. 2026 Jun 14;14(6):1337. doi: 10.3390/microorganisms14061337 (PMC13305318; doi:10.3390/microorganisms14061337)
Supplement: Supplementary file 1 [file microorganisms-14-01337-s001.zip]

Archive with 6 entries (6 files):
- Table S1. Long-term climatic parameters of soil sampling sites in four regions.xlsx
- Table S2. Classification of soil samples based on physicochemical properties.xlsx
- Table S3. Phylum-level relative abundance (%) of microbial communities in individual soil samples.csv
- Table S4. Summary statistics of dominant and subdominant microbial phyla across soil salinity classes.xlsx
- Table S5. Class-level relative abundance (%) of microbial communities in individual soil samples.csv
- Table S6. Summary statistics of dominant and subdominant microbial class across soil salinity classes.xlsx
