# Supplementary material for: Bacterial and Fungal Community Responses to Long-Term Salinity Gradients in Natural Soils of Kazakhstan
Source: Microorganisms. 2026 Jun 14;14(6):1337. doi: 10.3390/microorganisms14061337 (PMC13305318; doi:10.3390/microorganisms14061337)
Supplement: Supplementary file 1 [file microorganisms-14-01337-s001.zip › Table S1. Long-term climatic parameters of soil sampling sites in four regions.xlsx]

## Sheet: Climate
Climatic parameters	Nov 2024	Dec 2024	Jan 2025	Feb 2025	Mar 2025	Apr 2025	May 2025	Jun 2025	Jul 2025	Aug 2025	Sep 2025	Oct 2025	Year
Karaganda (Chloride–sulfate salt accumulation province of the Kara Sea drainage basin, Teniz subbasin)
Average temperature (°C)	-3.7	-10	-9.6	-9.3	-3.3	10.2	16.9	20.4	21.1	17.7	12.7	2.2	5.4
Maximum temperature (°C)	-0.2	-7.2	-6.1	-5.6	0.7	16.6	23.2	26.3	27.3	23.5	18	8.2	27.3
Minimum temperature (°C)	-7.4	-13.4	-12.9	-13.1	-7.2	4.9	10.5	14.9	14.9	12.4	8.2	-2.5	-13.4
Average relative humidity (%)	75	74	69	73	66	57	50	58	55	62	69	64	64.3
Precipitation (mm)	33.2	16.5	36.1	7	14.3	27.6	7.7	41.8	28.9	36.8	42.4	3.6	295.9
Average wind speed (m s⁻¹)	5.1	5.3	6.3	4.5	5.3	4.9	4.1	3.8	3.5	3.7	3.5	3.8	4.5
Average surface temperature (°C)	-5	-10	-10	-10	-3	11	20	25	27	21	14	2	6.8
Aqmola, (Chloride–sulfate salt accumulation province of the Kara Sea drainage basin, Ertis and Esil subbasins)
Average temperature (°C)	-4.9	-10.9	-10.9	-10.4	-4.5	9.9	16.2	19.9	20.6	17.4	12.5	1.7	4.7
Maximum temperature (°C)	-0.9	-7.7	-7.3	-6.2	0.2	17.6	23.8	27	28.4	25	19.7	9.2	28.4
Minimum temperature (°C)	-9.0	-15.1	-14.7	-14.5	-8.9	4.2	8.8	13.9	13.6	11.3	7.5	-3.6	-15.1
Average relative humidity (%)	82	81	79	80	73	62	54	61	58	62	68	65	68.8
Precipitation (mm)	36	19.8	26.6	5.8	18.4	35.7	39.9	43.9	33.6	31.8	25.8	8.5	325.8
Average wind speed (m s⁻¹)	4.3	4.1	4.9	3.8	4.3	4.6	3.7	3.6	3.3	3.5	3.5	3.3	3.9
Average surface temperature (°C)	-6	-12	-12	-11	-6	11	20	25	27	21	15	2	6.2
Atyrau (Sulfate–chloride salt accumulation province of the Caspian Sea drainage basin, Caspian plain subbasin)
Average temperature (°C)	3.1	-2.6	-1.8	-5.5	5.9	14.8	21	24.4	28.5	26.7	19.1	12.4	12.2
Maximum temperature (°C)	6.4	0.1	1.3	-1.5	12	21	27.2	30.5	35.1	33.2	25.7	18.4	35.1
Minimum temperature (°C)	0.4	-4.7	-3.8	-8.3	1.3	9.6	14.8	19.4	22.2	20.5	12.8	7.2	-8.3
Average relative humidity (%)	68	72	85	87	71	55	42	49	37	38	44	55	58.6
Precipitation (mm)	32.2	14.2	10.7	16.8	14.4	12	2.1	51.8	17.5	20.3	0.3	12.8	205.1
Average wind speed (m s⁻¹)	4.2	4.3	3.5	3.6	3.7	4	4	3.9	3.5	3.3	3.1	3.5	3.7
Average surface temperature (°C)	3	-3	-2	-5	7	17	25	29	33	30	21	13	14
Pavlodar (Chloride–sulfate salt accumulation province of the Kara Sea drainage basin, Ertis subbasin)
Average temperature (°C)	-5.7	-9.9	-10.4	-11.2	-4.1	9.9	15.6	21.6	20.7	17.7	13.5	1.5	4.9
Maximum temperature (°C)	-1.5	-6.8	-6.8	-6.8	0.4	16.9	22.1	27.8	26.8	24.0	19.8	8.1	27.8
Minimum temperature (°C)	-9.3	-13.6	-14.8	-15.2	-8.9	3.8	9.3	15.3	15.1	12.6	7.7	-4.0	-15.2
Average relative humidity (%)	83	83	82	83	78	63	61	60	65	73	69	72	72.7
Precipitation (mm)	29.9	15.8	25.3	4.1	20.4	31.4	35.1	40.8	77.8	52.5	11	9.1	353.2
Average wind speed (m s⁻¹)	3.7	3.3	3.8	2,9	3.4	4.1	3.4	3.0	3.3	3	2.8	3.3	3.3
Average surface temperature (°C)	-7	-11	-12	-13	-6	11	19	25	24	20	16	2	5.7
