# Supplementary material for: Bacterial and Fungal Community Responses to Long-Term Salinity Gradients in Natural Soils of Kazakhstan
Source: Microorganisms. 2026 Jun 14;14(6):1337. doi: 10.3390/microorganisms14061337 (PMC13305318; doi:10.3390/microorganisms14061337)
Supplement: Supplementary file 1 [file microorganisms-14-01337-s001.zip › Table S2. Classification of soil samples based on physicochemical properties.xlsx]

## Sheet: агрохимические показатели 
Samples	Region of sampling (salt accumulation province)	Latitude	Longitude	N-NO3, mg/kg	P2O5, mg/kg	K2O, mg/kg	Humus, %	рН	calcium in water extract, mg/L	magnesium in water extract, mg/L	chlorides, mg/L	sulfates, mg/L	total mineralization/solid/dry residue, mg/L	potassium in water extract, mg/L	sodium in water extract, mg/L	carbonates, mg/L	bicarbonates, mg/L	Humus	рН	dense residue	type of salinization
MetaG-1-PAV	Pavlodar (Chloride–sulfate salt accumulation province of the Kara Sea drainage basin, Ertis subbasin)	53.156361	73.958111	11.2	39.0781	116.9	1.08726	10.06	17.17	3.035	589.2	742.8	3365	not detected	873	not detected	48.8	low	highly alkaline	highly saline	sodium chloride-sulfate
MetaG-2-PAV	Pavlodar (Chloride–sulfate salt accumulation province of the Kara Sea drainage basin, Ertis subbasin)	53.165068	73.936391	9.6	30.7969	200.2	1.16629	10.17	13.07	4.053	585	355.3	2325	not detected	653.7	not detected	73.2	low	highly alkaline	highly saline	sodium chloride-sulfate
MetaG-3-PAV	Pavlodar (Chloride–sulfate salt accumulation province of the Kara Sea drainage basin, Ertis subbasin)	53.165964	73.956568	19.1	43.7656	191.5	1.29048	10.47	38.57	5.143	704.4	362.5	4990	not detected	797.8	not detected	170.8	low	highly alkaline	highly saline	sodium chloride-sulfate
MetaG-4-PAV	Pavlodar (Chloride–sulfate salt accumulation province of the Kara Sea drainage basin, Ertis subbasin)	53.173523	73.945952	3.2	52.3594	128.4	2.91629	7.91	140.2	11.82	141.9	2282	3940	not detected	1054	not detected	18.3	average	slightly alkaline	highly saline	Sodium sulfate
MetaG-8-AQM1	Aqmola, (Chloride–sulfate salt accumulation province of the Kara Sea drainage basin, Ertis subbasin)	51.231058	71.270336	12	11.1094	308.3	0.694496	9.7	16.32	6.856	578.5	722.8	2188	not detected	771.5	18	1200	very low	highly alkaline	highly saline	sodium-chloride-sulfate type with a pronounced bicarbonate component
MetaG-9-AQM1	Aqmola, (Chloride–sulfate salt accumulation province of the Kara Sea drainage basin, Ertis subbasin)	51.240255	71.112750	12.6	9.23438	141.7	0.645101	8.82	98.29	40.67	467.8	1003	2116	not detected	613.5	not detected	1000	very low	medium - alkaline	highly saline	sodium-chloride-sulfate type with a pronounced bicarbonate component
MetaG-10-AQM1	Aqmola, (Chloride–sulfate salt accumulation province of the Kara Sea drainage basin, Ertis subbasin)	51.268171	71.043324	8.5	5.79688	219.9	0.566069	8.8	375.6	39.43	147.3	2952	2276	not detected	527.4	not detected	900	very low	highly alkaline	highly saline	sodium sulfate type with a pronounced bicarbonate component
MetaG-11-AQM1	Aqmola, (Chloride–sulfate salt accumulation province of the Kara Sea drainage basin, Ertis subbasin)	51.276230	71.012882	8.1	9.39062	363.9	0.54631	8.56	338.6	15.24	6.244	966.5	1080	6.25	33.78	not detected	700	very low	highly alkaline	moderately saline	sulfate with a pronounced bicarbonate component
MetaG-12-ATY	Atyrau (Sulfate–chloride salt accumulation province of the Caspian Sea drainage basin, Caspian plain subbasin)	46.733333	50.133333	4	24.8594	258.7	0.220302	8.84	42.44	33.41	412.5	172.3	928	20.75	243.1	not detected	600	very low	highly alkaline	moderately saline	sodium chloride-sulfate with a pronounced bicarbonate component
MetaG-13-AQM2	Aqmola, (Chloride–sulfate salt accumulation province of the Kara Sea drainage basin, Ertis subbasin)	51.0485790	71.545014	3.4	20.7969	158.2	3.1445	8.71	436.4	228.3	3069	5913	11884	not detected	3999	18	48.8	average	highly alkaline	highly saline	sodium chloride-sulfate
MetaG-14-AQM2	Aqmola, (Chloride–sulfate salt accumulation province of the Kara Sea drainage basin, Ertis subbasin)	51.046610	71.536389	0.25	15.6406	1380	0.901956	8.99	426.9	22.85	not detected	4452	5184	not detected	14.29	not detected	not detected	very low	highly alkaline	highly saline	Sulfate
MetaG-15-AQM2	Aqmola, (Chloride–sulfate salt accumulation province of the Kara Sea drainage basin, Ertis subbasin)	51.015539	71.583458	0.25	53.1406	341.6	0.921714	8.77	30.35	2.931	2.488	62.06	256	4.101	9.257	not detected	not detected	very low	highly alkaline	non-saline	non-saline soil
MetaG-16-AQM2	Aqmola, (Chloride–sulfate salt accumulation province of the Kara Sea drainage basin, Ertis subbasin)	50.974712	71.664662	11.6	6.73438	98.8	0.180786	8.5	22.63	3.512	4.433	55.62	316	1.957	10.47	not detected	48.8	very low	medium - alkaline	non-saline	non-saline soil
MetaG-17-AQM2	Aqmola, (Chloride–sulfate salt accumulation province of the Kara Sea drainage basin, Ertis subbasin)	51.047479	71.540886	11.8	52.0469	145.5	1.34651	8.66	419	66.52	1876	6098	14184	not detected	4431	6	48.8	low	highly alkaline	highly saline	sodium chloride-sulfate
MetaG-18-AQM3	Aqmola, (Chloride–sulfate salt accumulation province of the Kara Sea drainage basin, Esil subbasin)	51.447456	71.227161	32.98	427.5	2.49	1.19	8.95	1024	435.4	3387	761.1	13104	not detected	2898	not detected	48.8	low	highly alkaline	highly saline	sodium chloride-sulfate
MetaG-19-AQM3	Aqmola, (Chloride–sulfate salt accumulation province of the Kara Sea drainage basin, Esil subbasin)	51.420521	71.093895	>109	12.2031	291.8	1.86121	8.15	759.5	1323	7462	1202	26312	not detected	4321	not detected	428	low	medium - alkaline	highly saline	sodium chloride-sulfate
MetaG-20-AQM3	Aqmola, (Chloride–sulfate salt accumulation province of the Kara Sea drainage basin, Esil subbasin)	51.454535	71.159286	>109	32.9844	427.5	2.49347	8.37	357.8	623.7	4155	1564	11252	not detected	3839	not detected	68	average	medium - alkaline	highly saline	sodium chloride-sulfate
MetaG-28-KAR	Karaganda (Chloride–sulfate salt accumulation province of the Kara Sea drainage basin, Teniz subbasin)	49.273194	72.863861	5.2	8.76562	263.3	2.05879	8.9	4.06	3.535	189.9	266.1	932	not detected	328.9	not detected	48.8	low	highly alkaline	moderately saline	sodium chloride-sulfate
MetaG-29-KAR	Karaganda (Chloride–sulfate salt accumulation province of the Kara Sea drainage basin, Teniz subbasin)	49.161778	72.714750	2.6	9.39062	434.5	2.38809	8.64	12.99	4.796	62.72	94.37	448	3.408	118.5	not detected	428	average	highly alkaline	non-saline	The soil is non-saline, with a tendency to form a sodium bicarbonate (soda) type of soil solution.
MetaG-30-KAR	Karaganda (Chloride–sulfate salt accumulation province of the Kara Sea drainage basin, Teniz subbasin)	49.128806	72.920889	3.6	27.9844	706.1	1.03137	8.8	65.45	9.624	7097	not detected	4924	not detected	1943	not detected	68	low	highly alkaline	highly saline	sodium-chloride
