# Supplementary material for: Bacterial and Fungal Community Responses to Long-Term Salinity Gradients in Natural Soils of Kazakhstan
Source: Microorganisms. 2026 Jun 14;14(6):1337. doi: 10.3390/microorganisms14061337 (PMC13305318; doi:10.3390/microorganisms14061337)
Supplement: Supplementary file 1 [file microorganisms-14-01337-s001.zip › Table S3. Phylum-level relative abundance (%) of microbial communities in individual soil samples.csv]

	MetaG-1-PAV	MetaG-2-PAV	MetaG-3-PAV	MetaG-4-PAV	MetaG-8-AQM1	MetaG-9-AQM1	MetaG-10-AQM1	MetaG-11-AQM1	MetaG-12-ATY	MetaG-13-AQM2	MetaG-14-AQM2	MetaG-15-AQM2	MetaG-16-AQM2	MetaG-17-AQM2	MetaG-18-AQM3	MetaG-19-AQM3	MetaG-20-AQM3	MetaG-28-KAR	MetaG-29-KAR	MetaG-30-KAR
d__Bacteria;p__Bacteroidota	18,3016226	20,15108207	15,70367313	28,6005504	21,44621603	33,4375	20,10552101	16,3351896	8,701918746	24,62800875	22,96650718	6,461456813	9,24929698	47,00212793	33,90922985	36,05539019	30,40663565	5,336567617	8,74650838	21,91746351
d__Bacteria;p__Actinobacteriota	17,58504242	6,022866476	35,52758289	16,17572113	26,65618684	27,98611111	23,86470699	30,9378591	20,73687055	44,3107221	32,74521531	19,09247711	24,76464115	21,39191388	39,11223337	27,62391614	17,51972486	40,622022	32,8125	27,20181178
d__Bacteria;p__Proteobacteria	41,16629602	44,120049	26,33099463	20,45663031	23,79294857	8,06712963	16,69493122	12,83479183	25,42113323	7,549234136	13,65131579	25,6335412	51,77283286	16,74802854	6,113363014	10,80626375	11,34938297	10,56917612	7,087988827	14,12514679
d__Bacteria;p__Chloroflexi	0,535375999	0,112290731	2,146099876	3,098562838	3,009207276	3,125	7,00018843	7,212940864	11,37735339	2,067833698	1,637260766	6,700278625	0,079471818	1,915133308	2,651338959	0,569431862	4,551891564	8,914493633	9,802723464	2,759604093
d__Bacteria;p__Firmicutes	15,12231282	24,75500204	3,205392764	1,763326878	6,321580957	11,55092593	5,115884681	0,609917794	6,639041528	0,142231947	10,840311	7,721905267	1,167624404	0,700963825	0,770815337	0,990034942	0,202306292	0	1,169692737	3,699043785
d__Bacteria;p__Gemmatimonadota	0,518902891	0,06124949	11,51465126	4,291101824	3,800808444	3,356481481	2,100998681	4,154512508	4,450049545	7,527352298	3,588516746	5,293883508	0,440151608	6,020778571	2,757658316	3,42306199	2,832288084	8,74122845	10,54469274	5,452105351
d__Bacteria;p__Patescibacteria	0,980149905	2,041649653	0,83918008	9,193762104	4,384684482	4,618055556	3,485961937	4,119154954	8,215476083	2,242888403	2,93062201	0	2,506418878	0,125172112	10,23323809	13,20693672	25,30851709	2,269773889	2,854399441	11,03002852
d__Bacteria;p__Acidobacteriota	2,289761964	2,572478563	0,460861191	8,14392009	2,279362228	2,199074074	2,619182212	7,884734376	5,837311954	3,129102845	2,713815789	17,83202866	2,818192933	0,788584303	0,411987507	1,151805358	2,377098928	13,33275578	16,19238827	4,537829223
d__Bacteria;p__Myxococcota	0	0	0	0,580980532	1,066696609	0,231481481	0	1,255193141	1,378254211	1,126914661	0,224282297	0,504179382	0,886416432	0	0,199348794	0	1,112684604	0,147275405	0,270600559	0,352289884
d__Bacteria;p__Nitrospirota	0	0	0,632824322	0,091733768	1,908825511	0,706018519	0,640663275	1,865110934	1,990811639	3,544857768	2,878289474	0,557250896	0	0,75103267	0,465147186	0,258832665	0,708072021	1,169539981	1,274441341	1,795000839
d__Bacteria;p__Verrucomicrobiota	0,873074706	0,091874234	1,018021736	1,691978392	1,156523692	1,157407407	11,49425287	2,713692212	0,693631204	0,700218818	1,487739234	1,061430277	2,506418878	1,739892352	0	0,232949398	0,303459438	7,017239886	5,569134078	1,979533635
d__Archaea;p__Nanoarchaeota	0	0	0	0	0,336851561	0	0	0	0,207188542	0	0	0	0	0	0,505016945	0,388248997	0,364151325	0	0	0,041939272
d__Bacteria;p__Desulfobacterota	0,098838646	0	0,213234283	0,866374478	0,106669661	0,844907407	2,63802525	2,183328914	0	2,428884026	2,205442584	0	0,953661817	1,890098886	0,259153432	0,232949398	0	0	0,052374302	0,109042107
d__Bacteria;p__Planctomycetota	0,255333169	0,071457738	1,864080341	2,385077974	2,391646081	0,393518519	1,903146787	0,963493326	0,990901721	0,098468271	2,003588517	0,942019371	0,140603986	0,525722869	0,711010698	0,705319011	1,031762088	1,325478645	2,217178771	3,531286697
d__Bacteria;p__Cyanobacteria	0	0	0	0,265008664	0	0,104166667	0,631241756	5,807478123	0	0,076586433	0	7,138118615	0,617434894	0,175240956	0	0,077649799	0	0,129948887	0,235684358	0,075490689
d__Bacteria;p__WPS-2	0	0	0	0,101926409	0	0	0	0	0	0	0	0	0	0	0	0	0	0	0	0,192920651
d__Archaea;p__Halobacterota	0	0	0,14444903	0	0	0	0	0	0	0	0	0	0	0	0,186058874	2,329493982	0	0	0	0
d__Bacteria;p__NB1-j	0	0	0,048149677	0	0,140354817	0	0	0	0,189172147	0	0	0	0	0	0	0	0,293344123	0	0	0,067102835
d__Bacteria;p__Dependentiae	0	0	0	0	0,6905457	0,150462963	0,103636706	0,15910899	0,369336096	0	0,127093301	0,066339392	0	0	0,073094558	0,187653682	0,758648594	0	0	0,503271263
d__Bacteria;p__Deinococcota	0	0	0,116934929	1,294465396	0	0	0	0	0	0	0	0	0	0	1,016678849	0,258832665	0	0	0	0
d__Bacteria;p__Bdellovibrionota	2,17445021	0	0,185720182	0,132504332	0,039299349	0	0,113058225	0	0,07206558	0	0	0	1,595549578	0	0	0,187653682	0	0	0	0
d__Bacteria;p__Hydrogenedentes	0	0	0,027514101	0	0	0	0	0	0,765696784	0	0	0	0	0	0	0,045295716	0,202306292	0	0	0
d__Bacteria;p__WS2	0	0	0	0,122311691	0	0	0	0	0	0	0	0	0	0	0	0	0	0	0	0
d__Bacteria;p__Halanaerobiaeota	0	0	0,020635576	0	0	0,150462963	0	0	0	0	0	0	0	0,225309801	0	0	0	0	0	0
d__Bacteria;p__Elusimicrobiota	0	0	0	0	0	0	0,094215187	0	0,027024592	0	0	0	0,501283776	0	0,172768955	0	0	0	0	0
d__Bacteria;p__Sumerlaeota	0,098838646	0	0	0,346549791	0	0,173611111	0	0,21214532	0	0	0	0	0	0	0,192703834	0,284715931	0	0,251234514	0	0,176144942
d__Archaea;p__Thermoplasmatota	0	0	0	0	0,392993488	0	0,734878462	0,035357553	0,07206558	0	0	0	0	0	0,199348794	0,517665329	0	0	0	0,083878544
d__Bacteria;p__Entotheonellaeota	0	0	0	0	0	0,115740741	0	0,123751436	0	0	0	0	0	0	0	0	0	0	0	0,13420567
d__Bacteria;p__RCP2-54	0	0	0	0	0	1,516203704	0,3014886	0	0	0	0	0	0	0	0	0	0	0	1,169692737	0
d__Bacteria;p__Armatimonadota	0	0	0	0,234430741	0	0,115740741	0,358017712	0,592239017	0	0	0	0,305161205	0	0	0	0	0	0	0	0
d__Archaea;p__Crenarchaeota	0	0	0	0	0	0	0	0	0,252229529	0	0	0	0	0	0	0	0	0	0	0
d__Bacteria;p__Methylomirabilota	0	0	0	0	0	0	0	0	0	0,426695842	0	0	0	0	0	0	0	0,173265182	0	0
d__Bacteria;p__Abditibacteriota	0	0	0	0,163082255	0	0	0	0	0	0	0	0,68992968	0	0	0	0	0	0	0	0
d__Bacteria;p__SAR324_clade(Marine_group_B)	0	0	0	0	0	0	0	0	0	0	0	0	0	0	0,059804638	0	0,303459438	0	0	0
d__Bacteria;p__Latescibacterota	0	0	0	0	0	0	0	0	0	0	0	0	0	0	0	0	0,37426664	0	0	0
d__Bacteria;p__Fibrobacterota	0	0	0	0	0,078598698	0	0	0	0,03603279	0	0	0	0	0	0	0	0	0	0	0,234859923
d__Archaea;p__Nanohaloarchaeota	0	0	0	0	0	0	0	0	0	0	0	0	0	0	0	0,465898796	0	0	0	0
d__Bacteria;p__Dadabacteria	0	0	0	0	0	0	0	0	0,774704982	0	0	0	0	0	0	0	0	0	0	0
d__Bacteria;p__Calditrichota	0	0	0	0	0	0	0	0	0,801729574	0	0	0	0	0	0	0	0	0	0	0
