# Supplementary material for: Bacterial and Fungal Community Responses to Long-Term Salinity Gradients in Natural Soils of Kazakhstan
Source: Microorganisms. 2026 Jun 14;14(6):1337. doi: 10.3390/microorganisms14061337 (PMC13305318; doi:10.3390/microorganisms14061337)
Supplement: Supplementary file 1 [file microorganisms-14-01337-s001.zip › Table S4. Summary statistics of dominant and subdominant microbial phyla across soil salinity classes.xlsx]

## Sheet: Sheet1
Phylum	Min–Max (%)	Total mean (%)	NS mean (%)	MS mean (%)	HS mean (%)	Occurrence (n of 20 samples)
d__Bacteria;p__Actinobacteriota	6.02–44.31	26.63	25.56	30.77	25.98	20/20
d__Bacteria;p__Bacteroidota	5.34–47.00	21.47	8.15	10.12	26.76	20/20
d__Bacteria;p__Proteobacteria	6.11–51.77	19.71	28.16	16.28	18.64	20/20
d__Bacteria;p__Patescibacteria	0.00–25.31	5.53	1.79	4.87	6.47	19/20
d__Bacteria;p__Firmicutes	0.00–24.76	5.12	3.35	2.42	6.08	19/20
d__Bacteria;p__Acidobacteriota	0.41–17.83	4.98	12.28	9.02	2.55	20/20
d__Bacteria;p__Gemmatimonadota	0.06–11.51	4.54	5.43	5.78	4.09	20/20
d__Bacteria;p__Chloroflexi	0.08–11.38	3.96	5.53	9.17	2.51	20/20
d__Bacteria;p__Verrucomicrobiota	0.00–11.49	2.17	3.05	3.47	1.71	19/20
d__Bacteria;p__Planctomycetota	0.07–3.53	1.22	1.1	1.09	1.28	20/20
d__Bacteria;p__Nitrospirota	0.00–3.54	1.06	0.61	1.68	1.03	17/20
d__Bacteria;p__Cyanobacteria	0.00–7.14	0.77	2.66	1.98	0.1	12/20
d__Bacteria;p__Desulfobacterota	0.00–2.64	0.75	0.34	0.73	0.85	15/20
d__Bacteria;p__Myxococcota	0.00–1.38	0.47	0.55	0.93	0.35	14/20
d__Bacteria;p__Bdellovibrionota	0.00–2.17	0.23	0.53	0.02	0.2	8/20
d__Bacteria;p__Dependentiae	0.00–0.76	0.16	0.02	0.18	0.19	11/20
d__Bacteria;p__RCP2-54	0.00–1.52	0.15	0.39	0	0.13	3/20
d__Bacteria;p__Deinococcota	0.00–1.29	0.13	0	0	0.19	4/20
d__Archaea;p__Halobacterota	0.00–2.33	0.13	0	0	0.19	3/20
d__Archaea;p__Thermoplasmatota	0.00–0.73	0.1	0	0.04	0.14	7/20
d__Archaea;p__Nanoarchaeota	0.00–0.51	0.09	0	0.07	0.12	6/20
d__Bacteria;p__Sumerlaeota	0.00–0.35	0.09	0	0.15	0.09	8/20
d__Bacteria;p__Armatimonadota	0.00–0.59	0.08	0.1	0.2	0.05	5/20
d__Bacteria;p__Hydrogenedentes	0.00–0.77	0.05	0	0.26	0.02	4/20
d__Bacteria;p__Dadabacteria	0.00–0.77	0.04	0	0.26	0	1/20
d__Bacteria;p__Abditibacteriota	0.00–0.69	0.04	0.23	0	0.01	2/20
d__Bacteria;p__NB1-j	0.00–0.29	0.04	0	0.06	0.04	5/20
d__Bacteria;p__Elusimicrobiota	0.00–0.50	0.04	0.17	0.01	0.02	4/20
d__Bacteria;p__Calditrichota	0.00–0.80	0.04	0	0.27	0	1/20
d__Bacteria;p__Methylomirabilota	0.00–0.43	0.03	0	0.06	0.03	2/20
d__Bacteria;p__Entotheonellaeota	0.00–0.13	0.02	0	0.04	0.02	3/20
d__Bacteria;p__Halanaerobiaeota	0.00–0.23	0.02	0	0	0.03	3/20
d__Bacteria;p__SAR324_clade(Marine_group_B)	0.00–0.30	0.02	0	0	0.03	2/20
d__Bacteria;p__Latescibacterota	0.00–0.37	0.02	0	0	0.03	1/20
d__Bacteria;p__Fibrobacterota	0.00–0.23	0.02	0	0.01	0.02	3/20
d__Archaea;p__Nanohaloarchaeota	0.00–0.47	0.02	0	0	0.03	1/20
d__Archaea;p__Crenarchaeota	0.00–0.25	0.01	0	0.08	0	1/20
d__Bacteria;p__WS2	0.00–0.12	0.01	0	0	0.01	1/20
d__Bacteria;p__WPS-2	0.00–0.19	0.01	0	0	0.02	2/20
