# Supplementary material for: Bacterial and Fungal Community Responses to Long-Term Salinity Gradients in Natural Soils of Kazakhstan
Source: Microorganisms. 2026 Jun 14;14(6):1337. doi: 10.3390/microorganisms14061337 (PMC13305318; doi:10.3390/microorganisms14061337)
Supplement: Supplementary file 1 [file microorganisms-14-01337-s001.zip › Table S5. Class-level relative abundance (%) of microbial communities in individual soil samples.csv]

	MetaG-1-PAV	MetaG-2-PAV	MetaG-3-PAV	MetaG-4-PAV	MetaG-8-AQM1	MetaG-9-AQM1	MetaG-10-AQM1	MetaG-11-AQM1	MetaG-12-ATY	MetaG-13-AQM2	MetaG-14-AQM2	MetaG-15-AQM2	MetaG-16-AQM2	MetaG-17-AQM2	MetaG-18-AQM3	MetaG-19-AQM3	MetaG-20-AQM3	MetaG-28-KAR	MetaG-29-KAR	MetaG-30-KAR
d__Bacteria;p__Bacteroidota;c__Bacteroidia	17,79095626	20,01837485	7,139909203	26,5314443	19,35773636	32,33796296	19,65328811	15,57500221	4,846410233	15,21881838	17,10526316	6,461456813	9,24929698	39,55438728	25,86882849	23,24317329	17,30730326	3,621242311	7,690293296	15,7775541
d__Bacteria;p__Actinobacteriota;c__Actinobacteria	12,9149164	5,338913842	10,76489201	13,46447865	2,604985403	3,18287037	9,760693424	11,75638646	0,756688587	1,652078775	1,353169856	12,08703728	6,693972368	4,819126299	15,42295169	9,719166559	3,439206959	11,86866499	9,06075419	2,52474417
d__Bacteria;p__Proteobacteria;c__Alphaproteobacteria	3,582900914	0,142915476	4,945659651	18,1123229	6,574219627	4,965277778	8,969285849	6,523468576	4,053688857	4,43107221	3,080143541	24,26694971	4,780535518	10,91500814	3,96039604	7,36378931	3,530244791	6,852637962	3,75349162	4,973997651
d__Bacteria;p__Proteobacteria;c__Gammaproteobacteria	37,58339511	43,97713352	21,38533498	2,34430741	17,21872895	3,101851852	7,725645374	6,311323256	21,36744437	3,118161926	10,57117225	1,366591482	46,99229735	5,833020403	2,152966975	3,44247444	7,819138175	3,716538162	3,334497207	9,151149136
d__Bacteria;p__Chloroflexi;c__Gitt-GS-136	0,444773907	0	0,254505434	1,049842014	1,150909499	0,983796296	0,7537215	1,352426412	0	0,273522976	0,448564593	1,565609659	0	0	0,617981261	0,148828782	0,657495448	3,127436542	4,172486034	0,34390203
d__Bacteria;p__Chloroflexi;c__Chloroflexia	0	0	0,515889393	0,652329018	0,174039973	0,497685185	0	2,589940776	0	0,700218818	0	3,144487196	0	0,713481036	0,684430859	0	0,212421606	1,065580872	0	0,570374098
d__Bacteria;p__Firmicutes;c__Bacilli	15,12231282	24,75500204	3,205392764	1,763326878	5,647877835	10,64814815	4,315055587	0,556881464	6,395820196	0,142231947	8,48534689	7,575958604	0,476830908	0,175240956	0,770815337	0,990034942	0,202306292	0	1,169692737	3,699043785
d__Bacteria;p__Gemmatimonadota;c__S0134_terrestrial_group	0,156494523	0	0,440225616	0,876567119	1,914439704	0,196759259	0	1,096084151	0,513467255	0,90809628	1,054126794	0	0	1,414444862	0	0,336482464	0,343920696	3,577926016	1,25698324	1,534977353
d__Bacteria;p__Patescibacteria;c__Saccharimonadia	0,601268429	0	0,075663778	6,930995821	1,510217831	4,31712963	2,986621443	3,314770618	2,927664174	1,498905908	2,586722488	0	2,433060276	0,075103267	9,017210446	10,77390967	16,33623306	2,200467816	2,723463687	7,691662473
d__Bacteria;p__Acidobacteriota;c__Vicinamibacteria	0	0	0	0,509632046	0,701774085	0	0,141322781	0,477326969	0,648590217	0	0,583133971	5,413294414	1,944002934	0	0	0	0,343920696	4,695486442	7,166550279	0,092266398
d__Bacteria;p__Bacteroidota;c__Rhodothermia	0,510666337	0,132707227	8,563763929	1,702171033	2,088479677	1,099537037	0,197851894	0,397772474	2,918655977	8,008752735	5,659389952	0	0	7,372637376	8,040401356	12,773392	12,77564232	0,147275405	0,113477654	5,88827378
d__Bacteria;p__Myxococcota;c__Polyangia	0	0	0	0,580980532	0,303166405	0,231481481	0	0,530363299	0,027024592	0	0,224282297	0,504179382	0,886416432	0	0	0	1,112684604	0,147275405	0,270600559	0,352289884
d__Bacteria;p__Actinobacteriota;c__Acidimicrobiia	4,670126019	0,683952634	24,65263448	2,711242483	20,46934651	22,26851852	12,21970982	18,73950323	19,62886226	39,61706783	29,07446172	3,383309009	17,77112116	16,41006384	23,08459034	17,26413873	13,04875582	15,67183574	9,872555866	23,23435665
d__Bacteria;p__Nitrospirota;c__Nitrospiria	0	0	0,632824322	0,091733768	1,908825511	0,706018519	0,640663275	1,865110934	1,990811639	3,544857768	2,878289474	0,557250896	0	0,75103267	0,465147186	0,258832665	0,708072021	1,169539981	1,274441341	1,795000839
d__Bacteria;p__Acidobacteriota;c__Blastocatellia	2,289761964	2,572478563	0	1,437162369	0	0,983796296	0,433389862	5,745602404	0	0,196936543	0,134569378	9,353854319	0,544076293	0,513205658	0	0	1,10256929	7,589014987	8,13547486	2,33182352
d__Bacteria;p__Verrucomicrobiota;c__Verrucomicrobiae	0,873074706	0,091874234	0,98362911	1,691978392	0,370536717	0,25462963	11,3058225	2,651816494	0,53148365	0,700218818	1,383074163	1,061430277	2,506418878	1,739892352	0	0,232949398	0,262998179	7,017239886	5,569134078	1,878879383
d__Bacteria;p__Acidobacteriota;c__Subgroup_21	0	0	0,233869858	0	0	0,3125	0,216694931	0	2,576344473	0,612691466	0,620514354	0	0	0	0	0,155299599	0	0	0	0,74651904
d__Bacteria;p__Chloroflexi;c__Anaerolineae	0,090602092	0,112290731	0,316412161	0,4484762	0,802829553	0,68287037	6,142830224	2,572261999	10,37744347	0,371991247	0	0	0,079471818	0,200275379	0,478437105	0,194124499	2,346752984	0	0,480097765	0,117429961
d__Archaea;p__Nanoarchaeota;c__Nanoarchaeia	0	0	0	0	0,336851561	0	0	0	0,207188542	0	0	0	0	0	0,505016945	0,388248997	0,364151325	0	0	0,041939272
d__Bacteria;p__Desulfobacterota;c__Desulfuromonadia	0,098838646	0	0,213234283	0,866374478	0,106669661	0,844907407	2,534388543	2,024219924	0	0,897155361	1,607356459	0	0,953661817	0,75103267	0,259153432	0,232949398	0	0	0,052374302	0,109042107
d__Bacteria;p__Gemmatimonadota;c__BD2-11_terrestrial_group	0	0	4,209657449	0,203852818	1,386705592	0	0	0	1,387262409	1,214442013	0	0	0	1,051445738	0,458502226	1,475346189	0,333805381	0,060642814	0	1,140748197
d__Bacteria;p__Planctomycetota;c__Planctomycetes	0,255333169	0,071457738	1,657724584	2,181225155	1,903211318	0,393518519	1,554550594	0,636435959	0,783713179	0,098468271	1,771830144	0,185750299	0,140603986	0,312930279	0,711010698	0,588844312	0,495650415	1,186866499	2,217178771	3,464183862
d__Bacteria;p__Chloroflexi;c__Dehalococcoidia	0	0	0,515889393	0,744062787	0,4603638	0,960648148	0	0,698311677	0,486442663	0,514223195	0,956937799	0	0	0,53824008	0,870489734	0,226478582	0,799109852	3,04946721	1,929120112	1,727898004
d__Bacteria;p__Chloroflexi;__	0	0	0	0	0,179654166	0	0	0	0	0	0	0	0	0	0	0	0,273113494	0	0,331703911	0
d__Bacteria;p__Planctomycetota;c__Phycisphaerae	0	0	0,206355757	0,203852818	0,488434763	0	0,348596194	0,327057368	0,162147554	0	0,231758373	0,756269073	0	0,21279259	0	0,051766533	0,262998179	0,138612146	0	0,067102835
d__Bacteria;p__Patescibacteria;c__Parcubacteria	0	0	0,116934929	0,377127714	2,015495172	0	0,188430375	0,433130027	2,116926403	0,743982495	0,164473684	0	0,073358601	0,050068845	0,870489734	1,954186618	3,297592555	0,069306073	0,130935754	1,333668848
d__Bacteria;p__Verrucomicrobiota;c__Omnitrophia	0	0	0	0	0,196496744	0	0,1507443	0	0,07206558	0	0	0	0	0	0	0	0	0	0	0
d__Bacteria;p__Cyanobacteria;c__Vampirivibrionia	0	0	0	0,265008664	0	0	0	0,203305931	0	0	0	0	0	0	0	0,077649799	0	0,129948887	0,235684358	0
d__Bacteria;p__Gemmatimonadota;c__Longimicrobia	0,230623507	0	0,27514101	0,295586586	0	0,358796296	0,565291125	0,539202687	0	0	0,269138756	1,074698156	0	0,337964701	0,837264935	0,103533066	0	0,285887551	0,811801676	0,436168428
d__Bacteria;p__Actinobacteriota;c__Thermoleophilia	0	0	0	0	2,397260274	1,736111111	0,791407575	0,114912048	0,351319701	3,041575492	0,441088517	2,706647207	0,299547622	0,162723745	0,126254236	0,336482464	1,031762088	2,659620549	6,695181564	0,293574904
d__Bacteria;p__Acidobacteriota;c__Holophagae	0	0	0	5,605952502	0	0	1,102317694	0,344736144	0	0	0	1,671752687	0	0	0	0	0	0,58910162	0,331703911	0
d__Bacteria;p__Chloroflexi;c__KD4-96	0	0	0	0	0,129126432	0	0	0	0,045040987	0,207877462	0	0,928751493	0	0,463136813	0	0	0	1,100233908	1,841829609	0
d__Bacteria;p__Patescibacteria;c__uncultured	0	0	0,646581373	0	0	0	0	0	0,441401676	0	0	0	0	0	0	0	0	0	0	0
d__Bacteria;p__Gemmatimonadota;c__Gemmatimonadetes	0,131784861	0,06124949	0	2,915095301	0,157197395	2,233796296	1,535707556	1,449659684	0	0,864332604	0,941985646	4,219185352	0,440151608	1,527099762	0,186058874	0	1,395913413	4,539547778	7,332402235	1,744673712
d__Bacteria;p__Acidobacteriota;c__Acidobacteriae	0	0	0	0,397512996	0,522119919	0,902777778	0,725456944	1,317068859	1,234123052	1,93654267	1,226076555	1,393127239	0,330113706	0,275378646	0,252508472	0,090591433	0	0,459152733	0,366620112	0,696191914
d__Bacteria;p__WPS-2;c__WPS-2	0	0	0	0,101926409	0	0	0	0	0	0	0	0	0	0	0	0	0	0	0	0,192920651
d__Bacteria;p__Cyanobacteria;c__Sericytochromatia	0	0	0	0	0	0	0	0	0	0	0	0	0,617434894	0	0	0	0	0	0	0
d__Archaea;p__Halobacterota;c__Halobacteria	0	0	0,14444903	0	0	0	0	0	0	0	0	0	0	0	0,186058874	2,329493982	0	0	0	0
d__Bacteria;p__NB1-j;c__NB1-j	0	0	0,048149677	0	0,140354817	0	0	0	0,189172147	0	0	0	0	0	0	0	0,293344123	0	0	0,067102835
d__Bacteria;p__Dependentiae;c__Babeliae	0	0	0	0	0,6905457	0,150462963	0,103636706	0,15910899	0,369336096	0	0,127093301	0,066339392	0	0	0,073094558	0,187653682	0,758648594	0	0	0,503271263
d__Bacteria;p__Deinococcota;c__Deinococci	0	0	0,116934929	1,294465396	0	0	0	0	0	0	0	0	0	0	1,016678849	0,258832665	0	0	0	0
d__Bacteria;p__Acidobacteriota;c__Thermoanaerobaculia	0	0	0,158206081	0,193660177	0,898270829	0	0	0	1,378254211	0,382932166	0	0	0	0	0,159479035	0,905914326	0,930608942	0	0	0,671028351
d__Bacteria;p__Chloroflexi;c__JG30-KF-CM66	0	0	0,316412161	0	0,112283854	0	0	0	0,468426268	0	0	0	0	0	0	0	0	0	0,165851955	0
d__Bacteria;p__Chloroflexi;c__TK10	0	0	0,226991333	0	0	0	0,103636706	0	0	0	0	0,291893326	0	0	0	0	0	0,571775102	0,881634078	0
d__Bacteria;p__Bdellovibrionota;c__Oligoflexia	0	0	0	0,132504332	0	0	0,113058225	0	0	0	0	0	0,030566084	0	0	0	0	0	0	0
d__Bacteria;p__Hydrogenedentes;c__Hydrogenedentia	0	0	0,027514101	0	0	0	0	0	0,765696784	0	0	0	0	0	0	0,045295716	0,202306292	0	0	0
d__Bacteria;p__WS2;c__WS2	0	0	0	0,122311691	0	0	0	0	0	0	0	0	0	0	0	0	0	0	0	0
d__Bacteria;p__Patescibacteria;__	0	0	0	1,681785751	0	0	0,047107594	0,203305931	0,315286911	0	0	0	0	0	0,265798392	0,323540831	2,184907951	0	0	1,576916625
d__Bacteria;p__Halanaerobiaeota;c__Halanaerobiia	0	0	0,020635576	0	0	0,150462963	0	0	0	0	0	0	0	0,225309801	0	0	0	0	0	0
d__Bacteria;p__Elusimicrobiota;c__Lineage_IIb	0	0	0	0	0	0	0	0	0,027024592	0	0	0	0	0	0,172768955	0	0	0	0	0
d__Bacteria;p__Bdellovibrionota;c__Bdellovibrionia	2,17445021	0	0,185720182	0	0,039299349	0	0	0	0,07206558	0	0	0	1,564983494	0	0	0,187653682	0	0	0	0
d__Bacteria;p__Cyanobacteria;c__Cyanobacteriia	0	0	0	0	0	0,104166667	0,631241756	5,604172191	0	0,076586433	0	7,138118615	0	0,175240956	0	0	0	0	0	0,075490689
d__Bacteria;p__Chloroflexi;c__Ktedonobacteria	0	0	0	0,203852818	0	0	0	0	0	0	0	0,477643625	0	0	0	0	0	0	0	0
d__Bacteria;p__Gemmatimonadota;c__PAUC43f_marine_benthic_group	0	0	4,106479571	0	0,342465753	0	0	0,565720852	1,351229619	2,560175055	0,373803828	0	0	0,75103267	1,275832281	1,378283939	0,758648594	0	0	0,402617011
d__Bacteria;p__Gemmatimonadota;c__AKAU4049	0	0	0	0	0	0,56712963	0	0,503845134	1,198090262	1,980306346	0,231758373	0	0	0	0	0,129416332	0	0,277224292	1,143505587	0,192920651
d__Bacteria;p__Patescibacteria;c__ABY1	0	0	0	0	0,196496744	0	0	0,035357553	0,441401676	0	0	0	0	0	0,039869759	0	1,760064738	0	0	0,251635632
d__Bacteria;p__Sumerlaeota;c__Sumerlaeia	0,098838646	0	0	0,346549791	0	0,173611111	0	0,21214532	0	0	0	0	0	0	0,192703834	0,284715931	0	0,251234514	0	0,176144942
d__Bacteria;p__Patescibacteria;c__Gracilibacteria	0,378881476	2,041649653	0	0,091733768	0,348079946	0	0	0	0,333303306	0	0,179425837	0	0	0	0	0,155299599	0,445073842	0	0	0,083878544
d__Archaea;p__Thermoplasmatota;c__Thermoplasmata	0	0	0	0	0,392993488	0	0,734878462	0,035357553	0,07206558	0	0	0	0	0	0,199348794	0,517665329	0	0	0	0,083878544
d__Bacteria;p__Entotheonellaeota;c__Entotheonellia	0	0	0	0	0	0,115740741	0	0,123751436	0	0	0	0	0	0	0	0	0	0	0	0,13420567
d__Bacteria;p__Bacteroidota;c__Ignavibacteria	0	0	0	0,132504332	0	0	0	0,282860426	0,936852536	1,400437637	0,142045455	0	0	0,075103267	0	0	0,101153146	1,5680499	0,776885475	0,117429961
d__Bacteria;p__Myxococcota;c__bacteriap25	0	0	0	0	0,763530204	0	0	0,724829842	1,351229619	1,126914661	0	0	0	0	0,199348794	0	0	0	0	0
d__Bacteria;p__Actinobacteriota;c__Rubrobacteria	0	0	0	0	0	0	0	0	0	0	0	0,822608465	0	0	0,478437105	0,304128381	0	0	0	0,26841134
d__Bacteria;p__Firmicutes;c__Clostridia	0	0	0	0	0,673703121	0,902777778	0,800829094	0,05303633	0,090081975	0	2,354964115	0,145946663	0,690793496	0,525722869	0	0	0	0	0	0
d__Bacteria;p__Patescibacteria;c__Microgenomatia	0	0	0	0,061155845	0,280709634	0,219907407	0,1507443	0,10607266	1,639491938	0	0	0	0	0	0,039869759	0	0,85980174	0	0	0
d__Bacteria;p__Acidobacteriota;c__Subgroup_5	0	0	0,068785252	0	0,157197395	0	0	0	0	0	0,149521531	0	0	0	0	0	0	0	0,192039106	0
d__Bacteria;p__Bacteroidota;c__Kapabacteria	0	0	0	0,234430741	0	0	0,254381006	0,079554495	0	0	0,059808612	0	0	0	0	0,0388249	0,222536921	0	0,165851955	0,13420567
d__Bacteria;p__RCP2-54;c__RCP2-54	0	0	0	0	0	1,516203704	0,3014886	0	0	0	0	0	0	0	0	0	0	0	1,169692737	0
d__Bacteria;p__Verrucomicrobiota;c__Chlamydiae	0	0	0,034392626	0	0,589490231	0,902777778	0,037686075	0,061875718	0,090081975	0	0,104665072	0	0	0	0	0	0,040461258	0	0	0,100654253
d__Bacteria;p__Patescibacteria;c__Dojkabacteria	0	0	0	0	0	0,081018519	0,113058225	0	0	0	0	0	0	0	0	0	0,323690067	0	0	0
d__Bacteria;p__Armatimonadota;c__Fimbriimonadia	0	0	0	0	0	0	0,103636706	0	0	0	0	0	0	0	0	0	0	0	0	0
d__Bacteria;p__Gemmatimonadota;__	0	0	2,483147613	0	0	0	0	0	0	0	0,717703349	0	0	0,938790837	0	0	0	0	0	0
d__Bacteria;p__Chloroflexi;c__P2-11E	0	0	0	0	0	0	0	0	0	0	0	0,291893326	0	0	0	0	0	0	0	0
d__Bacteria;p__Desulfobacterota;c__Desulfobulbia	0	0	0	0	0	0	0,103636706	0	0	1,531728665	0,598086124	0	0	1,139066216	0	0	0	0	0	0
d__Archaea;p__Crenarchaeota;c__Nitrososphaeria	0	0	0	0	0	0	0	0	0,252229529	0	0	0	0	0	0	0	0	0	0	0
d__Bacteria;p__Elusimicrobiota;c__Elusimicrobia	0	0	0	0	0	0	0,094215187	0	0	0	0	0	0,501283776	0	0	0	0	0	0	0
d__Bacteria;p__Methylomirabilota;c__Methylomirabilia	0	0	0	0	0	0	0	0	0	0,426695842	0	0	0	0	0	0	0	0,173265182	0	0
d__Bacteria;p__Actinobacteriota;c__MB-A2-108	0	0	0	0	1,184594655	0,798611111	1,092896175	0,327057368	0	0	1,876495215	0,092875149	0	0	0	0	0	10,42190072	7,18400838	0,880724711
d__Bacteria;p__Abditibacteriota;c__Abditibacteria	0	0	0	0,163082255	0	0	0	0	0	0	0	0,68992968	0	0	0	0	0	0	0	0
d__Bacteria;p__Firmicutes;c__Dethiobacteria	0	0	0	0	0	0	0	0	0,153139357	0	0	0	0	0	0	0	0	0	0	0
d__Bacteria;p__Patescibacteria;c__WWE3	0	0	0	0	0,033685156	0	0	0	0	0	0	0	0	0	0	0	0	0	0	0
d__Bacteria;p__SAR324_clade(Marine_group_B);c__SAR324_clade(Marine_group_B)	0	0	0	0	0	0	0	0	0	0	0	0	0	0	0,059804638	0	0,303459438	0	0	0
d__Bacteria;p__Chloroflexi;c__OLB14	0	0	0	0	0	0	0	0	0	0	0,231758373	0	0	0	0	0	0,262998179	0	0	0
d__Bacteria;p__Planctomycetota;c__Pla4_lineage	0	0	0	0	0	0	0	0	0,045040987	0	0	0	0	0	0	0	0,101153146	0	0	0
d__Bacteria;p__Patescibacteria;c__Berkelbacteria	0	0	0	0,050963205	0	0	0	0,026518165	0	0	0	0	0	0	0	0	0,101153146	0	0	0,092266398
d__Bacteria;p__Actinobacteriota;__	0	0	0,110056404	0	0	0	0	0	0	0	0	0	0	0	0	0	0	0	0	0
d__Bacteria;p__Latescibacterota;c__Latescibacterota	0	0	0	0	0	0	0	0	0	0	0	0	0	0	0	0	0,37426664	0	0	0
d__Bacteria;p__Armatimonadota;c__Armatimonadia	0	0	0	0	0	0	0,160165819	0,592239017	0	0	0	0,305161205	0	0	0	0	0	0	0	0
d__Bacteria;p__Fibrobacterota;c__Fibrobacteria	0	0	0	0	0,078598698	0	0	0	0,03603279	0	0	0	0	0	0	0	0	0	0	0,234859923
d__Bacteria;p__Desulfobacterota;c__uncultured	0	0	0	0	0	0	0	0,15910899	0	0	0	0	0	0	0	0	0	0	0	0
d__Bacteria;p__Armatimonadota;c__uncultured	0	0	0	0,234430741	0	0	0,094215187	0	0	0	0	0	0	0	0	0	0	0	0	0
d__Archaea;p__Nanohaloarchaeota;c__Nanosalinia	0	0	0	0	0	0	0	0	0	0	0	0	0	0	0	0,465898796	0	0	0	0
d__Bacteria;p__Armatimonadota;c__Chthonomonadetes	0	0	0	0	0	0,115740741	0	0	0	0	0	0	0	0	0	0	0	0	0	0
d__Bacteria;p__Planctomycetota;__	0	0	0	0	0	0	0	0	0	0	0	0	0	0	0	0	0,171960348	0	0	0
d__Bacteria;p__Dadabacteria;c__Dadabacteriia	0	0	0	0	0	0	0	0	0,774704982	0	0	0	0	0	0	0	0	0	0	0
d__Bacteria;p__Calditrichota;c__Calditrichia	0	0	0	0	0	0	0	0	0,801729574	0	0	0	0	0	0	0	0	0	0	0
d__Bacteria;p__Planctomycetota;c__vadinHA49	0	0	0	0	0	0	0	0	0	0	0	0	0	0	0	0,064708166	0	0	0	0
