# Supplementary material for: Bacterial and Fungal Community Responses to Long-Term Salinity Gradients in Natural Soils of Kazakhstan
Source: Microorganisms. 2026 Jun 14;14(6):1337. doi: 10.3390/microorganisms14061337 (PMC13305318; doi:10.3390/microorganisms14061337)
Supplement: Supplementary file 1 [file microorganisms-14-01337-s001.zip › Table S6. Summary statistics of dominant and subdominant microbial class across soil salinity classes.xlsx]

## Sheet: Sheet1
Class	Min–Max (%)	Total mean (%)	NS mean (%)	MS mean (%)	HS mean (%)	Occurrence (n of 20 samples)
d__Bacteria;p__Bacteroidota;c__Bacteroidia	3.62–39.55	17.22	7.8	8.01	21.21	20/20
d__Bacteria;p__Actinobacteriota;c__Acidimicrobiia	0.68–39.62	16.72	10.34	18.01	17.81	20/20
d__Bacteria;p__Proteobacteria;c__Gammaproteobacteria	1.37–46.99	12.93	17.23	10.47	12.53	20/20
d__Bacteria;p__Actinobacteriota;c__Actinobacteria	0.76–15.42	7.46	9.28	8.13	6.93	20/20
d__Bacteria;p__Proteobacteria;c__Alphaproteobacteria	0.14–24.27	6.79	10.93	5.81	6.11	20/20
d__Bacteria;p__Firmicutes;c__Bacilli	0.00–24.76	4.8	3.07	2.32	5.71	19/20
d__Bacteria;p__Bacteroidota;c__Rhodothermia	0.00–12.78	3.92	0.04	1.15	5.34	18/20
d__Bacteria;p__Patescibacteria;c__Saccharimonadia	0.00–16.34	3.9	1.72	2.81	4.6	18/20
d__Bacteria;p__Acidobacteriota;c__Blastocatellia	0.00–9.35	2.17	6.01	4.44	0.86	15/20
d__Bacteria;p__Verrucomicrobiota;c__Verrucomicrobiae	0.00–11.31	2.06	3.05	3.4	1.55	19/20
d__Bacteria;p__Gemmatimonadota;c__Gemmatimonadetes	0.00–7.33	1.58	4	2	0.98	17/20
d__Bacteria;p__Chloroflexi;c__Anaerolineae	0.00–10.38	1.29	0.19	4.32	0.88	17/20
d__Bacteria;p__Actinobacteriota;c__MB-A2-108	0.00–10.42	1.19	2.43	3.58	0.42	9/20
d__Bacteria;p__Actinobacteriota;c__Thermoleophilia	0.00–6.70	1.16	3.23	1.04	0.74	16/20
d__Bacteria;p__Acidobacteriota;c__Vicinamibacteria	0.00–7.17	1.14	4.84	1.94	0.17	12/20
d__Bacteria;p__Nitrospirota;c__Nitrospiria	0.00–3.54	1.06	0.61	1.68	1.03	17/20
d__Bacteria;p__Planctomycetota;c__Planctomycetes	0.07–3.46	1.03	0.85	0.87	1.1	20/20
d__Bacteria;p__Chloroflexi;c__Gitt-GS-136	0.00–4.17	0.87	1.91	1.49	0.51	16/20
d__Bacteria;p__Gemmatimonadota;c__S0134_terrestrial_group	0.00–3.58	0.78	0.42	1.73	0.66	15/20
d__Bacteria;p__Chloroflexi;c__Dehalococcoidia	0.00–3.05	0.72	0.64	1.41	0.59	15/20
d__Bacteria;p__Patescibacteria;c__Parcubacteria	0.00–3.30	0.7	0.07	0.87	0.79	16/20
d__Bacteria;p__Cyanobacteria;c__Cyanobacteriia	0.00–7.14	0.69	2.38	1.87	0.08	7/20
d__Bacteria;p__Gemmatimonadota;c__PAUC43f_marine_benthic_group	0.00–4.11	0.69	0	0.64	0.85	11/20
d__Bacteria;p__Gemmatimonadota;c__BD2-11_terrestrial_group	0.00–4.21	0.65	0	0.48	0.82	11/20
d__Bacteria;p__Acidobacteriota;c__Acidobacteriae	0.00–1.94	0.61	0.7	1	0.5	16/20
d__Bacteria;p__Desulfobacterota;c__Desulfuromonadia	0.00–2.53	0.58	0.34	0.67	0.61	15/20
d__Bacteria;p__Chloroflexi;c__Chloroflexia	0.00–3.14	0.58	1.05	1.22	0.34	12/20
d__Bacteria;p__Acidobacteriota;c__Holophagae	0.00–5.61	0.48	0.67	0.31	0.48	6/20
d__Bacteria;p__Patescibacteria;__	0.00–2.18	0.33	0	0.17	0.43	8/20
d__Bacteria;p__Gemmatimonadota;c__Longimicrobia	0.00–1.07	0.32	0.63	0.28	0.26	14/20
d__Bacteria;p__Firmicutes;c__Clostridia	0.00–2.35	0.31	0.28	0.05	0.38	9/20
d__Bacteria;p__Gemmatimonadota;c__AKAU4049	0.00–1.98	0.31	0.38	0.66	0.22	9/20
d__Bacteria;p__Bacteroidota;c__Ignavibacteria	0.00–1.57	0.28	0.26	0.93	0.14	10/20
d__Bacteria;p__Acidobacteriota;c__Thermoanaerobaculia	0.00–1.38	0.28	0	0.46	0.31	9/20
d__Bacteria;p__Acidobacteriota;c__Subgroup_21	0.00–2.58	0.27	0	0.86	0.21	8/20
d__Bacteria;p__Myxococcota;c__Polyangia	0.00–1.11	0.26	0.55	0.23	0.2	12/20
d__Bacteria;p__Chloroflexi;c__KD4-96	0.00–1.84	0.24	0.92	0.38	0.06	7/20
d__Bacteria;p__Myxococcota;c__bacteriap25	0.00–1.35	0.21	0	0.69	0.15	5/20
d__Bacteria;p__Gemmatimonadota;__	0.00–2.48	0.21	0	0	0.3	3/20
d__Bacteria;p__Bdellovibrionota;c__Bdellovibrionia	0.00–2.17	0.21	0.52	0.02	0.18	6/20
d__Bacteria;p__Patescibacteria;c__Gracilibacteria	0.00–2.04	0.2	0	0.11	0.27	9/20
d__Bacteria;p__Patescibacteria;c__Microgenomatia	0.00–1.64	0.17	0	0.58	0.12	8/20
d__Bacteria;p__Planctomycetota;c__Phycisphaerae	0.00–0.76	0.17	0.25	0.21	0.15	13/20
d__Bacteria;p__Desulfobacterota;c__Desulfobulbia	0.00–1.53	0.17	0	0	0.24	4/20
d__Bacteria;p__Dependentiae;c__Babeliae	0.00–0.76	0.16	0.02	0.18	0.19	11/20
d__Bacteria;p__RCP2-54;c__RCP2-54	0.00–1.52	0.15	0.39	0	0.13	3/20
d__Bacteria;p__Patescibacteria;c__ABY1	0.00–1.76	0.14	0	0.16	0.16	6/20
d__Bacteria;p__Deinococcota;c__Deinococci	0.00–1.29	0.13	0	0	0.19	4/20
d__Archaea;p__Halobacterota;c__Halobacteria	0.00–2.33	0.13	0	0	0.19	3/20
d__Bacteria;p__Chloroflexi;c__TK10	0.00–0.88	0.1	0.39	0.19	0.02	5/20
d__Bacteria;p__Verrucomicrobiota;c__Chlamydiae	0.00–0.90	0.1	0	0.05	0.13	9/20
d__Archaea;p__Thermoplasmatota;c__Thermoplasmata	0.00–0.73	0.1	0	0.04	0.14	7/20
d__Archaea;p__Nanoarchaeota;c__Nanoarchaeia	0.00–0.51	0.09	0	0.07	0.12	6/20
d__Bacteria;p__Sumerlaeota;c__Sumerlaeia	0.00–0.35	0.09	0	0.15	0.09	8/20
d__Bacteria;p__Actinobacteriota;c__Rubrobacteria	0.00–0.82	0.09	0.27	0	0.08	4/20
d__Bacteria;p__Bacteroidota;c__Kapabacteria	0.00–0.25	0.06	0.06	0.03	0.07	8/20
d__Bacteria;p__Patescibacteria;c__uncultured	0.00–0.65	0.05	0	0.15	0.05	2/20
d__Bacteria;p__Armatimonadota;c__Armatimonadia	0.00–0.59	0.05	0.1	0.2	0.01	3/20
d__Bacteria;p__Cyanobacteria;c__Vampirivibrionia	0.00–0.27	0.05	0.08	0.11	0.02	5/20
d__Bacteria;p__Hydrogenedentes;c__Hydrogenedentia	0.00–0.77	0.05	0	0.26	0.02	4/20
d__Bacteria;p__Chloroflexi;c__JG30-KF-CM66	0.00–0.47	0.05	0.06	0.16	0.03	4/20
d__Bacteria;p__Dadabacteria;c__Dadabacteriia	0.00–0.77	0.04	0	0.26	0	1/20
d__Bacteria;p__Chloroflexi;__	0.00–0.33	0.04	0.11	0	0.03	3/20
d__Bacteria;p__NB1-j;c__NB1-j	0.00–0.29	0.04	0	0.06	0.04	5/20
d__Bacteria;p__Calditrichota;c__Calditrichia	0.00–0.80	0.04	0	0.27	0	1/20
d__Bacteria;p__Abditibacteriota;c__Abditibacteria	0.00–0.69	0.04	0.23	0	0.01	2/20
d__Bacteria;p__Methylomirabilota;c__Methylomirabilia	0.00–0.43	0.03	0	0.06	0.03	2/20
d__Bacteria;p__Elusimicrobiota;c__Elusimicrobia	0.00–0.50	0.03	0.17	0	0.01	2/20
d__Bacteria;p__Patescibacteria;c__Dojkabacteria	0.00–0.32	0.03	0	0	0.04	3/20
d__Bacteria;p__Chloroflexi;c__Ktedonobacteria	0.00–0.48	0.03	0.16	0	0.01	2/20
d__Bacteria;p__Acidobacteriota;c__Subgroup_5	0.00–0.19	0.03	0.06	0	0.03	4/20
d__Bacteria;p__Cyanobacteria;c__Sericytochromatia	0.00–0.62	0.03	0.21	0	0	1/20
d__Bacteria;p__Armatimonadota;c__uncultured	0.00–0.23	0.02	0	0	0.02	2/20
d__Bacteria;p__Latescibacterota;c__Latescibacterota	0.00–0.37	0.02	0	0	0.03	1/20
d__Bacteria;p__Fibrobacterota;c__Fibrobacteria	0.00–0.23	0.02	0	0.01	0.02	3/20
d__Bacteria;p__Chloroflexi;c__OLB14	0.00–0.26	0.02	0	0	0.04	2/20
d__Bacteria;p__SAR324_clade(Marine_group_B);c__SAR324_clade(Marine_group_B)	0.00–0.30	0.02	0	0	0.03	2/20
d__Archaea;p__Nanohaloarchaeota;c__Nanosalinia	0.00–0.47	0.02	0	0	0.03	1/20
d__Bacteria;p__Halanaerobiaeota;c__Halanaerobiia	0.00–0.23	0.02	0	0	0.03	3/20
d__Bacteria;p__Verrucomicrobiota;c__Omnitrophia	0.00–0.20	0.02	0	0.02	0.02	3/20
d__Bacteria;p__Entotheonellaeota;c__Entotheonellia	0.00–0.13	0.02	0	0.04	0.02	3/20
d__Bacteria;p__Firmicutes;c__Dethiobacteria	0.00–0.15	0.01	0	0.05	0	1/20
d__Bacteria;p__Desulfobacterota;c__uncultured	0.00–0.16	0.01	0	0.05	0	1/20
d__Bacteria;p__WPS-2;c__WPS-2	0.00–0.19	0.01	0	0	0.02	2/20
d__Bacteria;p__Planctomycetota;__	0.00–0.17	0.01	0	0	0.01	1/20
d__Bacteria;p__Armatimonadota;c__Chthonomonadetes	0.00–0.12	0.01	0	0	0.01	1/20
d__Bacteria;p__Bdellovibrionota;c__Oligoflexia	0.00–0.13	0.01	0.01	0	0.02	3/20
d__Bacteria;p__WS2;c__WS2	0.00–0.12	0.01	0	0	0.01	1/20
d__Bacteria;p__Elusimicrobiota;c__Lineage_IIb	0.00–0.17	0.01	0	0.01	0.01	2/20
d__Bacteria;p__Armatimonadota;c__Fimbriimonadia	0.00–0.10	0.01	0	0	0.01	1/20
d__Bacteria;p__Actinobacteriota;__	0.00–0.11	0.01	0	0	0.01	1/20
d__Bacteria;p__Patescibacteria;c__Berkelbacteria	0.00–0.10	0.01	0	0.01	0.02	4/20
d__Bacteria;p__Planctomycetota;c__Pla4_lineage	0.00–0.10	0.01	0	0.02	0.01	2/20
d__Bacteria;p__Chloroflexi;c__P2-11E	0.00–0.29	0.01	0.1	0	0	1/20
d__Archaea;p__Crenarchaeota;c__Nitrososphaeria	0.00–0.25	0.01	0	0.08	0	1/20
d__Bacteria;p__Patescibacteria;c__WWE3	0.00–0.03	0	0	0	0	1/20
d__Bacteria;p__Planctomycetota;c__vadinHA49	0.00–0.06	0	0	0	0	1/20
